# Supplementary material for: Indoor Air Pollution and the Health of Vulnerable Groups: A Systematic Review Focused on Particulate Matter (PM), Volatile Organic Compounds (VOCs) and Their Effects on Children and People with Pre-Existing Lung Disease
Source: Int J Environ Res Public Health. 2022 Jul 19;19(14):8752. doi: 10.3390/ijerph19148752 (PMC9316830; doi:10.3390/ijerph19148752)
Supplement: Supplementary file 1 [file ijerph-19-08752-s001.zip]

Archive with 1 entries (1 files):
- ijerph-1689421-supplementary.pdf
